# Supplementary material for: Screening of Relevant Metabolism-Disrupting Chemicals on Pancreatic β-Cells: Evaluation of Murine and Human In Vitro Models
Source: Int J Mol Sci. 2022 Apr 10;23(8):4182. doi: 10.3390/ijms23084182 (PMC9025712; doi:10.3390/ijms23084182)
Supplement: Supplementary file 1 [file ijms-23-04182-s001.zip]

Archive with 1 entries (1 files):
- ijms-1675010-supplementary.pdf
